# Supplementary material for: Molecular Diversity and Combining Ability in Newly Developed Maize Inbred Lines under Low-Nitrogen Conditions
Source: Life (Basel). 2024 May 17;14(5):641. doi: 10.3390/life14050641 (PMC11122723; doi:10.3390/life14050641)
Supplement: Supplementary file 1 [file life-14-00641-s001.zip]

Archive with 1 entries (1 files):
- life-3005237-supplementary.pdf
